# Supplementary material for: Poor Maternal Diet During Gestation Alters Offspring Muscle Morphometrics, Collagen Gene Expression, and Meat Tenderness in Sheep
Source: Animals (Basel). 2026 Feb 4;16(3):486. doi: 10.3390/ani16030486 (PMC12896928; doi:10.3390/ani16030486)
Supplement: Supplementary file 1 [file animals-16-00486-s001.zip]

Archive with 1 entries (1 files):
- animals-4079086-supplementary.pdf
